# Supplementary material for: Resistance to Inhibitors of Cholinesterase 3 (Ric-3) Expression Promotes Selective Protein Associations with the Human α7-Nicotinic Acetylcholine Receptor Interactome
Source: PLoS One. 2015 Aug 10;10(8):e0134409. doi: 10.1371/journal.pone.0134409 (PMC4530945; doi:10.1371/journal.pone.0134409)
Supplement: S1 Table — “Group number” lists all proteins, 1 through 39, in the order in which they were grouped by ProteoIQ during analysis. Only Top and Co-Top protein identifications, i.e. only proteins identifications that can account for all peptide information within a protein group, were analyzed. For all 39 identified proteins, all Top and Co-Top identifications were either different isoform entries for protein products of the same gene or alternative database entries. Uniprot accession numbers, protein names, and gene names are provided for each Top and Co-Top entry. Also described per Top and Co-Top entry are probability score, protein score, the number of unique peptides identified, and sequence coverage. The observed mass to charge (m/z), charge (z), ion score, peptide sequence, and possible modifications are listed for every peptide identified for both Top and Co-Top entries. For analysis, replicate samples were assigned replicate numbers 1 through 5. Each peptide identification is listed separately for each replicate number in which the peptide was observed. (XLSX) [file pone.0134409.s002.xlsx]

## Sheet: pepFDR1_3ICRPep_21115_Final_2.0
	Group Number	Top or Co-Top	Uniprot Accession	Protein Name	Gene Name	Group Probability	Protein Score	Unique Peptides	Sequence Coverage (%)	Observed (m/z)	Charge	Ion Score	Peptide Sequence	Modification	Replicate Number
	1	Top	O95678	Keratin, type II cytoskeletal 75	KRT75	1	599.68	15	25.05	579.324	2	43.64	LVDLEEALQK		4
										632.35	2	50.55	LALDVEIATYR		2
										455.711	2	6.95	YEDEINK		4
										455.712	2	24.14	YEDEINK		3
										599.297	2	48.05	QSSITFQSGSR		4
										533.762	2	46.66	YEDEINKR		3
										461.753	2	24.83	SLYNLGGAK		4
										612.783	2	35.31	NMQDVVEDFK		4
										606.78	2	46.88	AEAESWYQTK		4
										521.73	2	16.18	DVDAAYMNK	Oxidation (M7)	4
										906.445	2	82.58	QNLEPLFDSYTSELR		4
										604.63	3	28	QNLEPLFDSYTSELR		4
										513.732	2	19.37	DVDAAYMNK		4
										414.219	2	7.89	FASFIDK		4
										414.218	2	34.13	FASFIDK		4
										414.219	2	3.49	FASFIDK		3
										414.218	2	30.24	FASFIDK		3
										414.218	2	9.32	FASFIDK		2
										414.217	2	22.07	FASFIDK		2
										414.219	2	37.25	FASFIDK		1
										443.913	3	31.53	NLDLDSIIAEVK		5
										665.367	2	49.95	NLDLDSIIAEVK		4
										443.914	3	46.97	NLDLDSIIAEVK		4
										665.366	2	68.68	NLDLDSIIAEVK		4
										665.366	2	24.6	NLDLDSIIAEVK		3
										665.37	2	43.37	NLDLDSIIAEVK		2
										443.913	3	2.55	NLDLDSIIAEVK		2
										443.912	3	43.18	NLDLDSIIAEVK		1
										665.365	2	57.01	NLDLDSIIAEVK		1
										443.912	3	27.94	NLDLDSIIAEVK		1
										453.736	2	15.31	FLEQQNK		2
										453.738	2	14.09	FLEQQNK		1
										583.297	2	26.11	YEELQVTAGR		4
										538.779	2	14.14	QLESITTER		4
	2	Top	P19012	Keratin, type I cytoskeletal 15	KRT15	1	535.88	11	26.75	515.301	2	38.98	VLDELTLAR		4
										552.777	2	24.84	ITMQNLNDR		4
										404.203	2	45.88	LAADDFR		5
										404.204	2	49.51	LAADDFR		3
										404.203	2	48.31	LAADDFR		2
										404.204	2	38.82	LAADDFR		1
										564.77	2	15.27	DVEAWFFSK		4
										521.798	2	20.44	VILEIDNAR		4
										688.31	2	20.74	FVSSGSGGGYGGGMR		4
										696.302	2	32.19	FVSSGSGGGYGGGMR	Oxidation (M14)	4
										405.223	2	44.35	LASYLDK		5
										405.223	2	9.35	LASYLDK		4
										405.224	2	44.51	LASYLDK		3
										405.224	2	21.24	LASYLDK		3
										405.224	2	35.52	LASYLDK		1
										911.444	2	108.6	GGSLLAGGGGFGGGSLSGGGGSR		4
										727.345	2	37.12	EVASNTEMIQTSK	Oxidation (M8)	4
										651.336	2	37.14	ALEEANADLEVK		5
										651.334	2	80.92	ALEEANADLEVK		4
										651.331	2	8.99	ALEEANADLEVK		4
										651.334	2	8.72	ALEEANADLEVK		3
										561.794	2	62.76	LEQEIATYR		4
										561.793	2	46.04	LEQEIATYR		3
										561.793	2	51.43	LEQEIATYR		2
										561.793	2	58.57	LEQEIATYR		1
	3	Top	P27824	Calnexin	CANX	1	509.39	8	16.05	744.858	2	51.56	IVDDWANDGWGLK		3
										703.633	3	48.59	QKSDAEEDGGTVSQEEEDR		5
										1054.94	2	141.7	QKSDAEEDGGTVSQEEEDR		5
										926.869	2	84.55	SDAEEDGGTVSQEEEDR		5
										501.72	2	21.96	EIEDPEDR		5
										531.302	2	30.96	GTLSGWILSK		5
										531.301	2	34.56	GTLSGWILSK		1
										486.24	3	62.39	TPELNLDQFHDK		5
										703.332	3	37.24	IPDPEAVKPDDWDEDAPAK		5
										703.333	3	46.13	IPDPEAVKPDDWDEDAPAK		4
										703.332	3	20.66	IPDPEAVKPDDWDEDAPAK		2
										703.331	3	41.86	IPDPEAVKPDDWDEDAPAK		1
										868.422	2	13.04	IPNPDFFEDLEPFR		5
										868.419	2	66.54	IPNPDFFEDLEPFR		4
	4	Top	Q13137	Calcium-binding and coiled-coil domain-containing protein 2	CALCOCO2	1	421.42	8	23.54	534.602	3	10.74	ENDHLFLSLTEQR		5
										801.395	2	46.65	ENDHLFLSLTEQR		5
										453.745	2	11	DWIGIFR		5
										453.747	2	22.76	DWIGIFR		4
										453.745	2	7.52	DWIGIFR		3
										453.745	2	15.64	DWIGIFR		2
										453.743	2	23.08	DWIGIFR		1
										625.326	2	26.2	KLEQTVEQMK	Oxidation (M9)	5
										1365.65	2	91.28	LLSYMGLDFNSLPYQVPTSDEGGAR		5
										780.415	2	110.25	KQEELETLQSINK		5
										780.418	2	26.85	KQEELETLQSINK		4
										780.416	2	55.35	KQEELETLQSINK		1
										744.389	2	26.99	VDQLQAQLSTQEK		5
										744.39	2	41.08	VDQLQAQLSTQEK		3
										719.365	2	25.08	DYWETELLQLK		4
										798.863	2	57.8	QQELMDENFDLSK		5
										798.864	2	42.32	QQELMDENFDLSK		4
										798.865	2	56.92	QQELMDENFDLSK		1
		Co-Top	B4DP36	Uncharacterized protein	CALCOCO2	1	421.42	8	22.34	534.602	3	10.74	ENDHLFLSLTEQR		5
										801.395	2	46.65	ENDHLFLSLTEQR		5
										453.745	2	11	DWIGIFR		5
										453.747	2	22.76	DWIGIFR		4
										453.745	2	7.52	DWIGIFR		3
										453.745	2	15.64	DWIGIFR		2
										453.743	2	23.08	DWIGIFR		1
										625.326	2	26.2	KLEQTVEQMK	Oxidation (M9)	5
										1365.65	2	91.28	LLSYMGLDFNSLPYQVPTSDEGGAR		5
										780.415	2	110.25	KQEELETLQSINK		5
										780.418	2	26.85	KQEELETLQSINK		4
										780.416	2	55.35	KQEELETLQSINK		1
										744.389	2	26.99	VDQLQAQLSTQEK		5
										744.39	2	41.08	VDQLQAQLSTQEK		3
										719.365	2	25.08	DYWETELLQLK		4
										798.863	2	57.8	QQELMDENFDLSK		5
										798.864	2	42.32	QQELMDENFDLSK		4
										798.865	2	56.92	QQELMDENFDLSK		1
		Co-Top	D6RF02	Uncharacterized protein	CALCOCO2	1	421.42	8	19.7	534.602	3	10.74	ENDHLFLSLTEQR		5
										801.395	2	46.65	ENDHLFLSLTEQR		5
										453.745	2	11	DWIGIFR		5
										453.747	2	22.76	DWIGIFR		4
										453.745	2	7.52	DWIGIFR		3
										453.745	2	15.64	DWIGIFR		2
										453.743	2	23.08	DWIGIFR		1
										625.326	2	26.2	KLEQTVEQMK	Oxidation (M9)	5
										1365.65	2	91.28	LLSYMGLDFNSLPYQVPTSDEGGAR		5
										780.415	2	110.25	KQEELETLQSINK		5
										780.418	2	26.85	KQEELETLQSINK		4
										780.416	2	55.35	KQEELETLQSINK		1
										744.389	2	26.99	VDQLQAQLSTQEK		5
										744.39	2	41.08	VDQLQAQLSTQEK		3
										719.365	2	25.08	DYWETELLQLK		4
										798.863	2	57.8	QQELMDENFDLSK		5
										798.864	2	42.32	QQELMDENFDLSK		4
										798.865	2	56.92	QQELMDENFDLSK		1
		Co-Top	E9PBE5	Uncharacterized protein	CALCOCO2	1	421.42	8	22.48	534.602	3	10.74	ENDHLFLSLTEQR		5
										801.395	2	46.65	ENDHLFLSLTEQR		5
										453.745	2	11	DWIGIFR		5
										453.747	2	22.76	DWIGIFR		4
										453.745	2	7.52	DWIGIFR		3
										453.745	2	15.64	DWIGIFR		2
										453.743	2	23.08	DWIGIFR		1
										625.326	2	26.2	KLEQTVEQMK	Oxidation (M9)	5
										1365.65	2	91.28	LLSYMGLDFNSLPYQVPTSDEGGAR		5
										780.415	2	110.25	KQEELETLQSINK		5
										780.418	2	26.85	KQEELETLQSINK		4
										780.416	2	55.35	KQEELETLQSINK		1
										744.389	2	26.99	VDQLQAQLSTQEK		5
										744.39	2	41.08	VDQLQAQLSTQEK		3
										719.365	2	25.08	DYWETELLQLK		4
										798.863	2	57.8	QQELMDENFDLSK		5
										798.864	2	42.32	QQELMDENFDLSK		4
										798.865	2	56.92	QQELMDENFDLSK		1
	5	Top	Q92626	Peroxidasin homolog	PXDN	1	344.93	11	8.52	573.32	2	31.75	SPNDLLALFR		5
										573.32	2	43.02	SPNDLLALFR		2
										573.317	2	49.22	SPNDLLALFR		1
										750.404	2	10.48	VPSQLLNTELTER		5
										750.41	2	64.74	VPSQLLNTELTER		3
										750.407	2	2.31	VPSQLLNTELTER		1
										756.433	2	6.97	NLNTLLLNNNQIK		5
										425.725	2	26.76	VQSDVFR		1
										512.262	2	22.03	EFVLEMQK		2
										456.742	4	23.26	ITHLVPGTFNHLESMK		2
										436.227	2	24.02	AFFSPFR		3
										539.763	2	19.41	DPYTVEQAR		4
										539.763	2	32.41	DPYTVEQAR		3
										539.762	2	36.9	DPYTVEQAR		2
										539.762	2	23.61	DPYTVEQAR		1
										716.871	2	50.07	IPSGAFEDLENLK		2
										478.248	3	3.91	IPSGAFEDLENLK		2
										504.513	4	6.95	LDENFQPIAQDHLPLHK		1
										508.283	3	20.44	AEGNPKPEIIWLR		5
										508.286	3	34.01	AEGNPKPEIIWLR		3
	6	Top	F5H7S3	Uncharacterized protein	TPM1	0.97	239.76	7	23.95	494.756	2	26.34	AELSEGQVR		4
										494.756	2	30.15	AELSEGQVR		1
										605.783	2	23.78	EDRYEEEIK		5
										605.784	2	14.56	EDRYEEEIK		1
										622.329	2	14.34	IQLVEEELDR		1
										566.306	2	30.51	MEIQEIQLK		5
										458.248	2	28.86	QLEEQLR		5
										467.257	3	39.38	RIQLVEEELDR		5
										673.813	2	72.74	SLQEQADAAEER		5
										673.813	2	46.04	SLQEQADAAEER		1
	7	Top	Q9UEY8	Isoform 1 of Gamma-adducin	ADD3	1	273.6	5	8.75	631.8	2	6.26	INENDPEYIR		5
										631.8	2	7.06	INENDPEYIR		4
										631.805	2	36.7	INENDPEYIR		1
										843.458	2	95.6	VNIIGEVVDQGSTNLK		1
										562.64	3	47.51	VNIIGEVVDQGSTNLK		1
										411.903	3	25.09	EQDHIIIIPR		1
										599.754	2	38.57	QDFNMMEQR		1
										712.373	2	77.64	GLSFSEATASNLVK		5
										712.375	2	72.77	GLSFSEATASNLVK		1
		Co-Top	Q9UEY8	Gamma-adducin	ADD3	1	273.6	5	8.36	631.8	2	6.26	INENDPEYIR		5
										631.8	2	7.06	INENDPEYIR		4
										631.805	2	36.7	INENDPEYIR		1
										843.458	2	95.6	VNIIGEVVDQGSTNLK		1
										562.64	3	47.51	VNIIGEVVDQGSTNLK		1
										411.903	3	25.09	EQDHIIIIPR		1
										599.754	2	38.57	QDFNMMEQR		1
										712.373	2	77.64	GLSFSEATASNLVK		5
										712.375	2	72.77	GLSFSEATASNLVK		1
	8	Top	P21589	5'-nucleotidase	NT5E	1	276.05	6	18.12	577.988	3	18.91	VLPVGDEVVGIVGYTSK		5
										577.99	3	25.24	VLPVGDEVVGIVGYTSK		2
										866.476	2	78.63	VLPVGDEVVGIVGYTSK		1
										577.986	3	17.35	VLPVGDEVVGIVGYTSK		1
										502.28	2	15.07	VIYPAVEGR		5
										803.949	2	50.49	GPLASQISGLYLPYK		1
										882.431	3	19.93	YDAMALGNHEFDNGVEGLIEPLLK		1
										1502.25	2	84.84	ETPFLSNPGTNLVFEDEITALQPEVDK		5
										439.224	3	27.09	GAEVAHFMNALR		2
		Co-Top	B3KQI8	Uncharacterized protein	NT5E	1	276.05	6	19.85	577.988	3	18.91	VLPVGDEVVGIVGYTSK		5
										577.99	3	25.24	VLPVGDEVVGIVGYTSK		2
										866.476	2	78.63	VLPVGDEVVGIVGYTSK		1
										577.986	3	17.35	VLPVGDEVVGIVGYTSK		1
										502.28	2	15.07	VIYPAVEGR		5
										803.949	2	50.49	GPLASQISGLYLPYK		1
										882.431	3	19.93	YDAMALGNHEFDNGVEGLIEPLLK		1
										1502.25	2	84.84	ETPFLSNPGTNLVFEDEITALQPEVDK		5
										439.224	3	27.09	GAEVAHFMNALR		2
	9	Top	Q9BX70	BTB/POZ domain-containing protein 2	BTBD2	1	273.61	4	11.05	606.82	2	44.37	QQLQVTPENR		5
										606.82	2	41.67	QQLQVTPENR		2
										606.82	2	42.52	QQLQVTPENR		1
										675.845	2	32.3	ADNAFMLLTQAR		4
										450.899	3	10.02	ADNAFMLLTQAR		2
										675.841	2	41.1	ADNAFMLLTQAR		1
										1181.61	2	116.66	FPLMTIEEFAAGPAQSGILVDR		1
										656.336	2	19.89	AEEAAGPGAAALQR		5
										656.34	2	41.72	AEEAAGPGAAALQR		4
										656.336	2	71.48	AEEAAGPGAAALQR		1
	10	Top	Q9Y4L1	Hypoxia up-regulated protein 1	HYOU1	1	257.65	7	10.31	754.863	2	73.93	AEAGPEGVAPAPEGEK		5
										569.678	3	9.94	VAIVKPGVPMEIVLNK		4
										949.94	2	37.64	LYQPEYQEVSTEEQR		5
										559.797	2	1.86	TLGGLEMELR		4
										559.798	2	5.17	TLGGLEMELR		2
										1134.06	2	47.59	LIPEMDQIFTEVEMTTLEK		5
										456.234	3	14.73	EVEEEPGIHSLK		5
										569.304	3	68.65	DAVITVPVFFNQAER		5
		Co-Top	E9PL22	Uncharacterized protein	HYOU1	1	257.65	7	10.99	754.863	2	73.93	AEAGPEGVAPAPEGEK		5
										569.678	3	9.94	VAIVKPGVPMEIVLNK		4
										949.94	2	37.64	LYQPEYQEVSTEEQR		5
										559.797	2	1.86	TLGGLEMELR		4
										559.798	2	5.17	TLGGLEMELR		2
										1134.06	2	47.59	LIPEMDQIFTEVEMTTLEK		5
										456.234	3	14.73	EVEEEPGIHSLK		5
										569.304	3	68.65	DAVITVPVFFNQAER		5
		Co-Top	F5H4Z5	Uncharacterized protein	HYOU1	1	257.65	7	10.51	754.863	2	73.93	AEAGPEGVAPAPEGEK		5
										569.678	3	9.94	VAIVKPGVPMEIVLNK		4
										949.94	2	37.64	LYQPEYQEVSTEEQR		5
										559.797	2	1.86	TLGGLEMELR		4
										559.798	2	5.17	TLGGLEMELR		2
										1134.06	2	47.59	LIPEMDQIFTEVEMTTLEK		5
										456.234	3	14.73	EVEEEPGIHSLK		5
										569.304	3	68.65	DAVITVPVFFNQAER		5
	11	Top	Q9NSB2	Keratin, type II cuticular Hb4	KRT84	0.96	241.28	7	11.5	483.238	2	28.85	AQYEEVAR		4
										466.738	2	38.92	LLEGEESR		5
										466.738	2	27.93	LLEGEESR		4
										466.74	2	32.72	LLEGEESR		3
										466.738	2	13.99	LLEGEESR		2
										466.74	2	6.43	LLEGEESR		1
										466.74	2	8.14	LLEGEESR		1
										466.738	2	3.53	LLEGEESR		1
										466.738	2	39.87	LLEGEESR		1
										466.738	2	2.39	LLEGEESR		1
										466.738	2	0.88	LLEGEESR		1
										466.738	2	6.25	LLEGEESR		1
										466.737	2	52.39	LLEGEESR		1
										897.494	2	64.85	SLLTPLNLEIDPNAQR		4
										598.665	3	8.98	SLLTPLNLEIDPNAQR		4
										414.219	2	7.89	FASFIDK		4
										414.218	2	34.13	FASFIDK		4
										414.219	2	3.49	FASFIDK		3
										414.218	2	30.24	FASFIDK		3
										414.218	2	9.32	FASFIDK		2
										414.217	2	22.07	FASFIDK		2
										414.219	2	37.25	FASFIDK		1
										453.736	2	15.31	FLEQQNK		2
										453.738	2	14.09	FLEQQNK		1
										513.73	2	7.95	DVDAAFMNK	Oxidation (M7)	5
										679.87	2	34.68	VAPATGDLLSTGTR		4
	12	Top	P27797	Calreticulin	CALR	1	229.35	7	25.42	565.753	2	18.15	FYGDEEKDK		5
										565.752	2	15.84	FYGDEEKDK		4
										536.595	3	21.19	FYALSASFEPFSNK		5
										804.387	2	16.06	FYALSASFEPFSNK		5
										740.83	4	38.14	KPEDWDEEMDGEWEPPVIQNPEYK		5
										987.435	3	57.64	KPEDWDEEMDGEWEPPVIQNPEYK		5
										900.922	2	70.03	IKDPDASKPEDWDER		5
										900.92	2	49.67	IKDPDASKPEDWDER		4
										705.817	2	21.76	EQFLDGDGWTSR		5
										705.818	2	41.05	EQFLDGDGWTSR		4
										690.821	4	4.11	IDDPTDSKPEDWDKPEHIPDPDAK		5
										496.738	2	17.18	QIDNPDYK		5
										496.74	2	6.87	QIDNPDYK		4
										496.74	2	1.6	QIDNPDYK		3
	13	Top	Q63ZY3-2	Isoform 2 of KN motif and ankyrin repeat domain-containing protein 2	KANK2	1	182.04	4	6.64	526.611	3	40.9	TQDDIETVLQLFR		1
										432.248	2	22.56	LDLDFLK		4
										748.01	3	54.79	ESQHIPTAEGASGSNTEEEIR		5
										748.01	3	59.42	ESQHIPTAEGASGSNTEEEIR		4
										778.41	2	59.16	EVEVVASTAAGAPAQR		4
		Co-Top	Q63ZY3-3	Isoform 3 of KN motif and ankyrin repeat domain-containing protein 2	KANK2	1	182.04	4	6.78	526.611	3	40.9	TQDDIETVLQLFR		1
										432.248	2	22.56	LDLDFLK		4
										748.01	3	54.79	ESQHIPTAEGASGSNTEEEIR		5
										748.01	3	59.42	ESQHIPTAEGASGSNTEEEIR		4
										778.41	2	59.16	EVEVVASTAAGAPAQR		4
		Co-Top	Q63ZY3	KN motif and ankyrin repeat domain-containing protein 2	KANK2	1	182.04	4	6.7	526.611	3	40.9	TQDDIETVLQLFR		1
										432.248	2	22.56	LDLDFLK		4
										748.01	3	54.79	ESQHIPTAEGASGSNTEEEIR		5
										748.01	3	59.42	ESQHIPTAEGASGSNTEEEIR		4
										778.41	2	59.16	EVEVVASTAAGAPAQR		4
	14	Top	Q86VP1-2	Isoform 2 of Tax1-binding protein 1	TAX1BP1	1	198.71	5	7.5	538.3	2	49.2	GLTEVTQSLK		5
										661.335	2	49.1	LELAEVQDNYK		5
										402.211	4	24.34	AHQLEEDIVSVTHK		5
										535.946	3	23.21	AHQLEEDIVSVTHK		5
										776.37	2	59.76	LSDQSANNNNVFTK		5
										432.734	2	7.41	DWVGIFK		5
										432.736	2	16.31	DWVGIFK		4
										432.733	2	4.3	DWVGIFK		1
		Co-Top	Q86VP1	Tax1-binding protein 1	TAX1BP1	1	198.71	5	7.1	538.3	2	49.2	GLTEVTQSLK		5
										661.335	2	49.1	LELAEVQDNYK		5
										402.211	4	24.34	AHQLEEDIVSVTHK		5
										535.946	3	23.21	AHQLEEDIVSVTHK		5
										776.37	2	59.76	LSDQSANNNNVFTK		5
										432.734	2	7.41	DWVGIFK		5
										432.736	2	16.31	DWVGIFK		4
										432.733	2	4.3	DWVGIFK		1
		Co-Top	B8ZZD4	Uncharacterized protein	TAX1BP1	1	198.71	5	6.89	538.3	2	49.2	GLTEVTQSLK		5
										661.335	2	49.1	LELAEVQDNYK		5
										402.211	4	24.34	AHQLEEDIVSVTHK		5
										535.946	3	23.21	AHQLEEDIVSVTHK		5
										776.37	2	59.76	LSDQSANNNNVFTK		5
										432.734	2	7.41	DWVGIFK		5
										432.736	2	16.31	DWVGIFK		4
										432.733	2	4.3	DWVGIFK		1
	15	Top	P22314	Ubiquitin-like modifier-activating enzyme 1	UBA1	1	197.03	4	6.33	625.788	2	15.77	AENYDIPSADR		4
										541.975	3	7.07	LAGTQPLEVLEAVQR		4
										812.457	2	38.95	LAGTQPLEVLEAVQR		4
										867.398	3	77.84	IYDDDFFQNLDGVANALDNVDAR		5
										628.652	3	64.47	NEEDAAELVALAQAVNAR		5
										942.474	2	28.59	NEEDAAELVALAQAVNAR		4
	16	Top	Q9ULG6-2	Isoform 2 of Cell cycle progression protein 1	CCPG1	0.99	195.96	6	11.26	661.835	2	14.55	TNLATENQYLR		5
										661.835	2	9.37	TNLATENQYLR		4
										616.33	2	31.24	ALSSLQEELNK		5
										570.264	2	34.57	SDSPNVYTEK		1
										499.916	3	3.9	TVFSDYLHPQYK		5
										499.915	3	2.75	TVFSDYLHPQYK		4
										615.814	2	73.43	LVAEQETEPSK		5
										494.594	3	38.27	GELQQLSGSQLHGK		5
		Co-Top	Q9ULG6-4	Isoform 4 of Cell cycle progression protein 1	CCPG1	0.99	195.96	6	11.54	661.835	2	14.55	TNLATENQYLR		5
										661.835	2	9.37	TNLATENQYLR		4
										616.33	2	31.24	ALSSLQEELNK		5
										570.264	2	34.57	SDSPNVYTEK		1
										499.916	3	3.9	TVFSDYLHPQYK		5
										499.915	3	2.75	TVFSDYLHPQYK		4
										615.814	2	73.43	LVAEQETEPSK		5
										494.594	3	38.27	GELQQLSGSQLHGK		5
		Co-Top	Q9ULG6	Cell cycle progression protein 1	CCPG1	0.99	195.96	6	9.11	661.835	2	14.55	TNLATENQYLR		5
										661.835	2	9.37	TNLATENQYLR		4
										616.33	2	31.24	ALSSLQEELNK		5
										570.264	2	34.57	SDSPNVYTEK		1
										499.916	3	3.9	TVFSDYLHPQYK		5
										499.915	3	2.75	TVFSDYLHPQYK		4
										615.814	2	73.43	LVAEQETEPSK		5
										494.594	3	38.27	GELQQLSGSQLHGK		5
		Co-Top	A8K9T0	Uncharacterized protein	DYX1C1 (CCPG1)	0.99	195.96	6	8.55	661.835	2	14.55	TNLATENQYLR		5
										661.835	2	9.37	TNLATENQYLR		4
										616.33	2	31.24	ALSSLQEELNK		5
										570.264	2	34.57	SDSPNVYTEK		1
										499.916	3	3.9	TVFSDYLHPQYK		5
										499.915	3	2.75	TVFSDYLHPQYK		4
										615.814	2	73.43	LVAEQETEPSK		5
										494.594	3	38.27	GELQQLSGSQLHGK		5
	17	Top	Q13772	Nuclear receptor coactivator 4	NCOA4	1	186.29	3	5.7	691.315	2	52.49	MGNLSQLSSGEDK	Oxidation (M1)	5
										683.32	2	78.79	MGNLSQLSSGEDK		5
										683.32	2	42.89	MGNLSQLSSGEDK		1
										869.964	2	27.21	LLFQSYNVNDWLVK		5
										869.963	2	18.66	LLFQSYNVNDWLVK		1
										486.778	2	27.8	GLENWLLK		5
		Co-Top	B4DZ85	Uncharacterized protein	NCOA4	1	186.29	3	7.81	691.315	2	52.49	MGNLSQLSSGEDK	Oxidation (M1)	5
										683.32	2	78.79	MGNLSQLSSGEDK		5
										683.32	2	42.89	MGNLSQLSSGEDK		1
										869.964	2	27.21	LLFQSYNVNDWLVK		5
										869.963	2	18.66	LLFQSYNVNDWLVK		1
										486.778	2	27.8	GLENWLLK		5
		Co-Top	E9PAV7	Uncharacterized protein	NCOA4	1	186.29	3	5.38	691.315	2	52.49	MGNLSQLSSGEDK	Oxidation (M1)	5
										683.32	2	78.79	MGNLSQLSSGEDK		5
										683.32	2	42.89	MGNLSQLSSGEDK		1
										869.964	2	27.21	LLFQSYNVNDWLVK		5
										869.963	2	18.66	LLFQSYNVNDWLVK		1
										486.778	2	27.8	GLENWLLK		5
	18	Top	P62937	Peptidyl-prolyl cis-trans isomerase A	PPIA	0.98	179.25	5	32.73	639.793	2	38.84	EGMNIVEAMER		5
										639.794	2	22.18	EGMNIVEAMER		4
										577.79	2	39.42	FEDENFILK		5
										577.793	2	13.32	FEDENFILK		3
										424.711	2	8.1	TEWLDGK		5
										424.711	2	10.33	TEWLDGK		4
										528.275	2	47.57	VSFELFADK		5
										528.273	2	50.21	VSFELFADK		4
										528.274	2	43.95	VSFELFADK		2
										973.5	2	40.45	VNPTVFFDIAVDGEPLGR		5
										973.504	2	39.08	VNPTVFFDIAVDGEPLGR		4
	19	Top	P02792	Ferritin light chain	FTL	1	163.03	3	24.57	531.302	3	62.75	LNQALLDLHALGSAR		5
										497.91	3	16.34	DDVALEGVSHFFR		5
										804.408	2	83.94	LGGPEAGLGEYLFER		5
										804.41	2	60.17	LGGPEAGLGEYLFER		1
	20	Top	O60762	Dolichol-phosphate mannosyltransferase	DPM1	0.91	147.32	7	32.69	420.897	3	13.72	LGLGTAYIHGMK		2
										466.24	2	1.36	DVAEQLEK		2
										597.792	2	24.53	EGNFDIVSGTR		4
										468.772	2	5.83	GLLTLFATT		5
										1167.63	2	2.98	GANFLTQILLRPGASDLTGSFR		1
										778.756	3	26.12	GANFLTQILLRPGASDLTGSFR		1
										617.66	3	37.2	QLNYTIGEVPISFVDR		4
										925.986	2	48.69	QLNYTIGEVPISFVDR		4
										925.98	2	55.54	QLNYTIGEVPISFVDR		1
										461.264	2	20.22	FIPEFIR		3
										461.263	2	8.99	FIPEFIR		1
		Co-Top	E9PBD4	Uncharacterized protein	DPM1	0.91	147.32	7	28.81	420.897	3	13.72	LGLGTAYIHGMK		2
										466.24	2	1.36	DVAEQLEK		2
										597.792	2	24.53	EGNFDIVSGTR		4
										468.772	2	5.83	GLLTLFATT		5
										1167.63	2	2.98	GANFLTQILLRPGASDLTGSFR		1
										778.756	3	26.12	GANFLTQILLRPGASDLTGSFR		1
										617.66	3	37.2	QLNYTIGEVPISFVDR		4
										925.986	2	48.69	QLNYTIGEVPISFVDR		4
										925.98	2	55.54	QLNYTIGEVPISFVDR		1
										461.264	2	20.22	FIPEFIR		3
										461.263	2	8.99	FIPEFIR		1
		Co-Top	Q5QPK2	Dolichyl-phosphate mannosyltransferase polypeptide 1, catalytic subunit	DPM1	0.91	147.32	7	29.62	420.897	3	13.72	LGLGTAYIHGMK		2
										466.24	2	1.36	DVAEQLEK		2
										597.792	2	24.53	EGNFDIVSGTR		4
										468.772	2	5.83	GLLTLFATT		5
										1167.63	2	2.98	GANFLTQILLRPGASDLTGSFR		1
										778.756	3	26.12	GANFLTQILLRPGASDLTGSFR		1
										617.66	3	37.2	QLNYTIGEVPISFVDR		4
										925.986	2	48.69	QLNYTIGEVPISFVDR		4
										925.98	2	55.54	QLNYTIGEVPISFVDR		1
										461.264	2	20.22	FIPEFIR		3
										461.263	2	8.99	FIPEFIR		1
	21	Top	P18085	ADP-ribosylation factor 4	ARF4	0.95	155.38	3	20	552.327	2	31.16	DAVLLLFANK		5
										552.328	2	41.63	DAVLLLFANK		4
										544.314	2	59.25	ILMVGLDAAGK		5
										832.385	2	54.5	QDLPNAMAISEMTDK		5
	22	Top	Q9UKU9	Angiopoietin-related protein 2	ANGPTL2	0.99	133.67	3	7.51	717.327	2	59.91	YQDGVYWAEFR		3
										653.346	3	21.83	IINQISTNEIQSDQNLK		3
										979.515	2	67.27	IINQISTNEIQSDQNLK		3
										569.29	2	6.49	VYQPPTYNR		1
	23	Top	Q86UE4	Protein LYRIC	MTDH	0.99	113.61	3	9.28	580.3	2	7.51	TVEVAEGEAVR		2
										897.385	2	80.15	QGEDNSTAQDTEELEK		2
										969.125	3	25.95	SIFSGIGSTAEPVSQSTTSDYQWDVSR		3
	24	Top	Q7Z2T5	TRMT1-like protein	TRMT1L	0.9	58.93	1	2.05	822.37	2	58.93	TTDDTTTDNYIAQGK		5
										822.371	2	54.36	TTDDTTTDNYIAQGK		4
										822.371	2	57.62	TTDDTTTDNYIAQGK		2
	25	Top	Q8NFF5-2	Isoform 2 of FAD synthase	FLAD1	0.98	100.53	3	7.35	731.045	3	80.98	VSVVPDEVATIAAEVTSFSNR		5
										731.048	3	1.05	VSVVPDEVATIAAEVTSFSNR		1
										408.716	2	4.42	ASELSPGR		2
										482.748	2	15.13	DIWDFLR		1
		Co-Top	Q8NFF5-3	Isoform 3 of FAD synthase	FLAD1	0.98	100.53	3	8.07	731.045	3	80.98	VSVVPDEVATIAAEVTSFSNR		5
										731.048	3	1.05	VSVVPDEVATIAAEVTSFSNR		1
										408.716	2	4.42	ASELSPGR		2
										482.748	2	15.13	DIWDFLR		1
		Co-Top	Q8NFF5	FAD synthase	FLAD1	0.98	100.53	3	6.13	731.045	3	80.98	VSVVPDEVATIAAEVTSFSNR		5
										731.048	3	1.05	VSVVPDEVATIAAEVTSFSNR		1
										408.716	2	4.42	ASELSPGR		2
										482.748	2	15.13	DIWDFLR		1
	26	Top	Q96EV2	RNA-binding protein 33 OS=Homo sapiens	RBM33	0.92	100.67	4	4.44	799.33	2	51.76	TETEFPDEDEETR		1
										686.98	3	19.39	LSGGGGESDGFFHPEGQPQR		1
										453.228	2	10.28	RGGPLMCR	Oxidation (M6)	3
										561.337	2	19.24	VKPASPVAQPK		1
	27	Top	Q9UH99	SUN domain-containing protein 2	SUN2	0.95	111.8	3	6.42	651.293	2	38.49	DSSPHFQAEQR		1
										962.547	2	59.05	LEDQLAGLQQELAALALK		1
										642.031	3	28.59	LEDQLAGLQQELAALALK		1
										1004.99	2	14.26	DDVESQFPAWISQFLAR		5
	28	Top	Q9UNL2	Translocon-associated protein subunit gamma	SSR3	0.99	109.45	1	7.57	854.412	2	19.33	QQSEEDLLLQDFSR		2
										854.417	2	109.45	QQSEEDLLLQDFSR		1
		Co-Top	B4E2P2	Uncharacterized protein	SSR3	0.99	109.45	1	7.07	854.412	2	19.33	QQSEEDLLLQDFSR		2
										854.417	2	109.45	QQSEEDLLLQDFSR		1
		Co-Top	C9JA28	Uncharacterized protein	SSR3	0.99	109.45	1	8.05	854.412	2	19.33	QQSEEDLLLQDFSR		2
										854.417	2	109.45	QQSEEDLLLQDFSR		1
	29	Top	Q14643-2	Isoform 2 of Inositol 1,4,5-trisphosphate receptor type 1	ITPR1	0.9	94.78	4	1.82	657.374	3	26.43	AIAIPVDLDSQVNNLFLK		5
										453.245	2	14.09	DLQNFLR		5
										462.751	2	15.77	INDFFLR		5
										625.59	3	38.49	GQGPDETMDGASGENEHK	Oxidation (M8)	5
										625.585	3	0.33	GQGPDETMDGASGENEHK	Oxidation (M8)	3
		Co-Top	Q14643-3	Isoform 3 of Inositol 1,4,5-trisphosphate receptor type 1	ITPR1	0.9	94.78	4	1.85	657.374	3	26.43	AIAIPVDLDSQVNNLFLK		5
										453.245	2	14.09	DLQNFLR		5
										462.751	2	15.77	INDFFLR		5
										625.59	3	38.49	GQGPDETMDGASGENEHK	Oxidation (M8)	5
										625.585	3	0.33	GQGPDETMDGASGENEHK	Oxidation (M8)	3
		Co-Top	Q14643-4	Isoform 4 of Inositol 1,4,5-trisphosphate receptor type 1	ITPR1	0.9	94.78	4	1.86	657.374	3	26.43	AIAIPVDLDSQVNNLFLK		5
										453.245	2	14.09	DLQNFLR		5
										462.751	2	15.77	INDFFLR		5
										625.59	3	38.49	GQGPDETMDGASGENEHK	Oxidation (M8)	5
										625.585	3	0.33	GQGPDETMDGASGENEHK	Oxidation (M8)	3
		Co-Top	Q14643-5	Isoform 5 of Inositol 1,4,5-trisphosphate receptor type 1	ITPR1	0.9	94.78	4	1.83	657.374	3	26.43	AIAIPVDLDSQVNNLFLK		5
										453.245	2	14.09	DLQNFLR		5
										462.751	2	15.77	INDFFLR		5
										625.59	3	38.49	GQGPDETMDGASGENEHK	Oxidation (M8)	5
										625.585	3	0.33	GQGPDETMDGASGENEHK	Oxidation (M8)	3
		Co-Top	Q14643-6	Isoform 6 of Inositol 1,4,5-trisphosphate receptor type 1	ITPR1	0.9	94.78	4	1.82	657.374	3	26.43	AIAIPVDLDSQVNNLFLK		5
										453.245	2	14.09	DLQNFLR		5
										462.751	2	15.77	INDFFLR		5
										625.59	3	38.49	GQGPDETMDGASGENEHK	Oxidation (M8)	5
										625.585	3	0.33	GQGPDETMDGASGENEHK	Oxidation (M8)	3
		Co-Top	Q14643-7	Isoform 7 of Inositol 1,4,5-trisphosphate receptor type 1	ITPR1	0.9	94.78	4	1.83	657.374	3	26.43	AIAIPVDLDSQVNNLFLK		5
										453.245	2	14.09	DLQNFLR		5
										462.751	2	15.77	INDFFLR		5
										625.59	3	38.49	GQGPDETMDGASGENEHK	Oxidation (M8)	5
										625.585	3	0.33	GQGPDETMDGASGENEHK	Oxidation (M8)	3
		Co-Top	Q14643-8	Isoform 8 of Inositol 1,4,5-trisphosphate receptor type 1	ITPR1	0.9	94.78	4	1.84	657.374	3	26.43	AIAIPVDLDSQVNNLFLK		5
										453.245	2	14.09	DLQNFLR		5
										462.751	2	15.77	INDFFLR		5
										625.59	3	38.49	GQGPDETMDGASGENEHK	Oxidation (M8)	5
										625.585	3	0.33	GQGPDETMDGASGENEHK	Oxidation (M8)	3
		Co-Top	Q14643	Inositol 1,4,5-trisphosphate receptor type 1	ITPR1	0.9	94.78	4	1.81	657.374	3	26.43	AIAIPVDLDSQVNNLFLK		5
										453.245	2	14.09	DLQNFLR		5
										462.751	2	15.77	INDFFLR		5
										625.59	3	38.49	GQGPDETMDGASGENEHK	Oxidation (M8)	5
										625.585	3	0.33	GQGPDETMDGASGENEHK	Oxidation (M8)	3
		Co-Top	E7EPX7	Uncharacterized protein	ITPR1	0.9	94.78	4	1.82	657.374	3	26.43	AIAIPVDLDSQVNNLFLK		5
										453.245	2	14.09	DLQNFLR		5
										462.751	2	15.77	INDFFLR		5
										625.59	3	38.49	GQGPDETMDGASGENEHK	Oxidation (M8)	5
										625.585	3	0.33	GQGPDETMDGASGENEHK	Oxidation (M8)	3
		Co-Top	E7EVP7	Uncharacterized protein	ITPR1	0.9	94.78	4	1.82	657.374	3	26.43	AIAIPVDLDSQVNNLFLK		5
										453.245	2	14.09	DLQNFLR		5
										462.751	2	15.77	INDFFLR		5
										625.59	3	38.49	GQGPDETMDGASGENEHK	Oxidation (M8)	5
										625.585	3	0.33	GQGPDETMDGASGENEHK	Oxidation (M8)	3
	30	Top	Q9UBS4	DnaJ homolog subfamily B member 11	DNAJB11	0.93	96.01	2	6.7	488.24	2	39.9	EQLTEEAR		4
										488.24	2	32.34	EQLTEEAR		2
										886.42	2	56.11	FQDLGAAYEVLSDSEK		5
	31	Top	Q8WWI1-2	Isoform 2 of LIM domain only protein 7	LMO7	0.94	94.22	2	1.5	560.278	3	45.13	RQPQEEVVHEDQGK		1
										610.294	2	27.64	EVAATEEDVTR		5
										610.295	2	49.09	EVAATEEDVTR		1
		Co-Top	Q8WWI1-3	Isoform 3 of LIM domain only protein 7	LMO7	0.94	94.22	2	1.85	560.278	3	45.13	RQPQEEVVHEDQGK		1
										610.294	2	27.64	EVAATEEDVTR		5
										610.295	2	49.09	EVAATEEDVTR		1
		Co-Top	Q8WWI1-4	Isoform 4 of LIM domain only protein 7	LMO7	0.94	94.22	2	1.55	560.278	3	45.13	RQPQEEVVHEDQGK		1
										610.294	2	27.64	EVAATEEDVTR		5
										610.295	2	49.09	EVAATEEDVTR		1
		Co-Top	Q8WWI1	LIM domain only protein 7	LMO7	0.94	94.22	2	1.49	560.278	3	45.13	RQPQEEVVHEDQGK		1
										610.294	2	27.64	EVAATEEDVTR		5
										610.295	2	49.09	EVAATEEDVTR		1
		Co-Top	E9PLH4	Uncharacterized protein	LMO7	0.94	94.22	2	1.81	560.278	3	45.13	RQPQEEVVHEDQGK		1
										610.294	2	27.64	EVAATEEDVTR		5
										610.295	2	49.09	EVAATEEDVTR		1
		Co-Top	E9PMP7	Uncharacterized protein	LMO7	0.94	94.22	2	2.39	560.278	3	45.13	RQPQEEVVHEDQGK		1
										610.294	2	27.64	EVAATEEDVTR		5
										610.295	2	49.09	EVAATEEDVTR		1
		Co-Top	E9PMS6	Uncharacterized protein	LMO7	0.94	94.22	2	1.96	560.278	3	45.13	RQPQEEVVHEDQGK		1
										610.294	2	27.64	EVAATEEDVTR		5
										610.295	2	49.09	EVAATEEDVTR		1
		Co-Top	E9PMT2	Uncharacterized protein	LMO7	0.94	94.22	2	1.79	560.278	3	45.13	RQPQEEVVHEDQGK		1
										610.294	2	27.64	EVAATEEDVTR		5
										610.295	2	49.09	EVAATEEDVTR		1
		Co-Top	F8WD26	Uncharacterized protein	LMO7	0.94	94.22	2	1.55	560.278	3	45.13	RQPQEEVVHEDQGK		1
										610.294	2	27.64	EVAATEEDVTR		5
										610.295	2	49.09	EVAATEEDVTR		1
	32	Top	P48643	T-complex protein 1 subunit epsilon	CCT5	0.93	89.69	3	9.06	882.75	3	11.74	DGDVTVTNDGATILSMMDVDHQIAK		5
										834.457	2	65.58	LGFAGLVQEISFGTTK		5
										489.759	2	12.37	DVDFELIK		5
										489.761	2	3.41	DVDFELIK		2
		Co-Top	B7ZAR1	Uncharacterized protein	CCT5	0.93	89.69	3	9.74	882.75	3	11.74	DGDVTVTNDGATILSMMDVDHQIAK		5
										834.457	2	65.58	LGFAGLVQEISFGTTK		5
										489.759	2	12.37	DVDFELIK		5
										489.761	2	3.41	DVDFELIK		2
		Co-Top	E9PCA1	Uncharacterized protein	CCT5	0.93	89.69	3	9.42	882.75	3	11.74	DGDVTVTNDGATILSMMDVDHQIAK		5
										834.457	2	65.58	LGFAGLVQEISFGTTK		5
										489.759	2	12.37	DVDFELIK		5
										489.761	2	3.41	DVDFELIK		2
	33	Top	Q96PE2	Rho guanine nucleotide exchange factor 17	ARHGEF17	0.98	89.33	1	0.68	640.809	2	89.33	LSSGGGSSSETVGR		5
										640.81	2	89.08	LSSGGGSSSETVGR		4
	34	Top	Q96D15	Reticulocalbin-3	RCN3	0.98	87.64	1	3.66	633.274	2	85.03	VADQDGDSMATR		5
										633.276	2	87.64	VADQDGDSMATR		4
	35	Top	P27105	Erythrocyte band 7 integral membrane protein	STOM	0.9	81.82	2	10.07	965.505	2	11.31	VQNATLAVANITNADSATR		4
										965.504	2	62.14	VQNATLAVANITNADSATR		3
										503.735	2	19.68	AMAAEAEASR		4
		Co-Top	B4E2V5	Uncharacterized protein	STOM	0.9	81.82	2	12.24	965.505	2	11.31	VQNATLAVANITNADSATR		4
										965.504	2	62.14	VQNATLAVANITNADSATR		3
										503.735	2	19.68	AMAAEAEASR		4
	36	Top	P10644	cAMP-dependent protein kinase type I-alpha regulatory subunit	PRKAR1A	0.92	80.06	3	8.4	445.76	2	8.29	ILMGSTLR		5
										484.237	3	17.41	RSENEEFVEVGR		4
										492.27	3	54.36	VSILESLDKWER		5
										737.901	2	10.58	VSILESLDKWER		5
										492.27	3	42.13	VSILESLDKWER		4
	37	Top	Q96CV9-2	Isoform 2 of Optineurin	OPTN	0.96	77.71	1	2.28	719.83	2	77.71	SEIETQTEGSTEK		5
										719.83	2	20.43	SEIETQTEGSTEK		4
		Co-Top	Q96CV9-3	Isoform 3 of Optineurin	OPTN	0.96	77.71	1	2.5	719.83	2	77.71	SEIETQTEGSTEK		5
										719.83	2	20.43	SEIETQTEGSTEK		4
		Co-Top	Q96CV9	Optineurin	OPTN	0.96	77.71	1	2.25	719.83	2	77.71	SEIETQTEGSTEK		5
										719.83	2	20.43	SEIETQTEGSTEK		4
	38	Top	Q15678	Tyrosine-protein phosphatase non-receptor type 14	PTPN14	0.92	69.65	3	4.21	640.83	2	53.55	YVSGSSPDLVTR		5
										640.827	2	28.97	YVSGSSPDLVTR		2
										642.553	4	11.44	EQGPPEEGSGSHEVPQLPQYHHK		1
										604.96	3	4.66	LEEGMVFTEYEQIPK		3
	39	Top	Q7Z3C6-2	Isoform 2 of Autophagy-related protein 9A	ATG9A	0.91	57.04	1	2.31	889.848	2	57.04	ESDESGESAPDEGGEGAR		5
										889.85	2	42.29	ESDESGESAPDEGGEGAR		4
		Co-Top	Q7Z3C6	Autophagy-related protein 9A	ATG9A	0.91	57.04	1	2.15	889.848	2	57.04	ESDESGESAPDEGGEGAR		5
										889.85	2	42.29	ESDESGESAPDEGGEGAR		4
