# Supplementary material for: Resistance to Inhibitors of Cholinesterase 3 (Ric-3) Expression Promotes Selective Protein Associations with the Human α7-Nicotinic Acetylcholine Receptor Interactome
Source: PLoS One. 2015 Aug 10;10(8):e0134409. doi: 10.1371/journal.pone.0134409 (PMC4530945; doi:10.1371/journal.pone.0134409)
Supplement: S2 Table — Receptor protein complexes were eluted from α-bgtx-affinity beads complexes using carbachol, reduced, alkylated, precipitated and digested with trypsin in solution. Tryptic fragments were analyzed using a Q Exactive mass spectrometer. Ninety-seven proteins were identified as interacting with α7-nAChR only in the absence of Ric-3 expression by comparing α-bgtx isolated proteins from SH-EP1-hα7 samples SH-EP1-hα7-Ric-3 samples. Each condition was analyzed with five replicates. Data analysis was performed using ProteoIQ version 2.7 Protein inclusion criteria include 1% protein FDR, minimum peptide length of six amino acids ≥90% probability, identification in 2 or more of 5 replicates, and 0% probability in controls. FDRs were determined using the PROVALT algorithm and probabilities were determined with the ProteinProphet algorithm through ProteoIQ analysis. Only Top and Co-Top identifications were considered. Biological processes are listed as determined by DAVID analysis of Gene Ontology (GO) terms. Biological process GO terms for six proteins are not available. (XLSX) [file pone.0134409.s003.xlsx]

## Sheet: S2 Table
	Biological processes and associated proteins unique to SH-EP1-hα7	Accession number	Total peptides	Sequence coverage (%)	Data sets	Probability score (%)
	Activation of mitophagy in response to mitochondrial depolarization
	La-related protein 1B	Q659C4	4	5.15	4	90
	Apoptosis
	Lamin-B1	P20700	3	6.66	2	95
	Protein prune homolog 2	Q8WUY3	1	0.62	2	100
	Cell adhesion
	Thrombospondin-1	P07996	2	2.31	3	93
	Trophinin	Q12816	1	1.12	3	93
	Cell communication
	Zinc finger CCHC domain-containing protein 2	Q9C0B9	1	1.61	4	95
	Cell Cycle
	Condensin-2 complex subunit G2	Q86XI2	1	1.47	2	97
	Nuclear mitotic apparatus protein 1	Q14980	5	3.62	4	100
	Nucleoporin SEH1	Q96EE3	1	5.23	3	99
	Cell motility
	Poly [ADP-ribose] polymerase 9	Q8IXQ6	2	3.17	2	98
	Cytoskeleton organization
	Tubulin gamma-1 chain	P23258	3	7.1	2	97
	Development
	Leucine-rich repeat-containing protein 17	Q8N6Y2	5	15.87	3	97
	Protein TANC2	Q9HCD6	5	3.25	3	99
	Developmental process (regulation of, "*")
	Fibrillin-1	P35555	1	0.56	2	92
	Putative RNA-binding protein Luc7-like 1	Q9NQ29	5	17.23	5	100
	DNA geometric change
	ATP-dependent RNA helicase SUPV3L1, mitochondrial	Q8IYB8	2	3.05	2	99
	Gene expression
	Protein PAT1 homolog 1	Q86TB9	3	5.9	3	99
	Metabolic process
	Creatine kinase U-type, mitochondrial	P12532	2	6.7	2	98
	tRNA (uracil-5-)-methyltransferase homolog A	Q8IZ69	3	7.3	2	97
	NAD-dependent malic enzyme, mitochondrial	P23368	1	2.57	2	98
	Nucleobase, nucleoside, nucleotide and nucleic acid metabolic process (regulation of, "*")
	CCR4-NOT transcription complex subunit 6	Q9ULM6	3	7	3	99
	CCR4-NOT transcription complex subunit 6-like	Q96LI5	2	5.23	3	92
	Cleavage and polyadenylation specificity factor subunit 1	Q10570	3	3.19	2	96
	DNA-directed RNA polymerase II subunit RPB9	P36954	2	27.2	2	99
	Enhancer of yellow 2 transcription factor homolog	Q9NPA8	1	16.83	2	93
	Fos-related antigen 1	P15407	1	6.27	3	91
	Hypoxanthine-guanine phosphoribosyltransferase	P00492	2	10.55	2	97
	YY1-associated factor 2	Q8IY57	1	16.03	2	100
	DNA-directed RNA polymerases I and III subunit RPAC1	O15160	2	9.06	4	94
	Mediator of RNA polymerase II transcription subunit 16	Q9Y2X0	4	6.9	3	97
	Mediator of RNA polymerase II transcription subunit 24	O75448	2	2.87	3	99
	Poly(A) RNA polymerase GLD2	Q6PIY7	2	7.92	3	96
	Ribonuclease 3	Q9NRR4	2	2.22	3	92
	Transforming growth factor beta-1-induced transcript 1 protein	O43294	1	3.6	2	99
	Zinc finger protein DPF3	Q92784	1	4.2	2	97
	Mediator of RNA polymerase II transcription subunit 23	Q9ULK4	9	9.3	4	100
	Cat eye syndrome critical region protein 2	Q9BXF3	2	1.23	2	100
	Mediator of RNA polymerase II transcription subunit 22	Q15528	2	19.29	2	95
	L-xylulose reductase	Q7Z4W1	1	11.48	2	96
	Mediator of RNA polymerase II transcription subunit 11	Q9P086	1	16.24	2	92
	Mediator of RNA polymerase II transcription subunit 14	O60244	10	10.8	3	100
	Mediator of RNA polymerase II transcription subunit 31	Q9Y3C7	1	12.98	3	97
	Mediator of RNA polymerase II transcription subunit 4	Q9NPJ6	1	4.81	3	98
	Nucleoside diphosphate kinase, mitochondrial	O00746	2	16.58	3	99
	Pre-mRNA-processing-splicing factor 8	Q6P2Q9	3	1.8	5	99
	Probable ATP-dependent RNA helicase DDX20	Q9UHI6	3	5.22	4	100
	Protein GRINL1A	P0CAP2	4	14.95	4	100
	Protein SCAF8	Q9UPN6	2	3.62	2	96
	RCC1 and BTB domain-containing protein 1	Q8NDN9	4	9.98	2	100
	Ribonuclease P protein subunit p29	O95707	1	6.36	4	97
	RNA-binding protein 25	P49756	3	5.58	3	91
	rRNA 2'-O-methyltransferase fibrillarin	P22087	5	19.63	5	100
	RuvB-like 2	Q9Y230	4	11.45	4	99
	Seryl-tRNA synthetase, mitochondrial	Q9NP81	3	9.46	3	99
	SNW domain-containing protein 1	Q13573	3	10.26	4	98
	Splicing factor 3A subunit 1	Q15459	5	9.71	3	94
	Squamous cell carcinoma antigen recognized by T-cells 3	Q15020	2	2.6	2	96
	Superkiller viralicidic activity 2-like 2	P42285	7	8.16	4	91
	Transcription factor SOX-17	Q9H6I2	1	4.35	2	92
	Single-stranded DNA-binding protein 2*	P81877	3	13.85	5	100
	Deoxyuridine 5'-triphosphate nucleotidohydrolase, mitochondrial	P33316	2	16.46	2	99
	Peptidyl-glutamine methylation
	tRNA methyltransferase 112	Q9UI30	1	11.2	3	90
	Phosphatase activity, regulation of
	Serine/threonine-protein phosphatase 6 regulatory subunit 3	Q5H9R7	3	4.73	5	99
	Phosphorylation
	Ketosamine-3-kinase	Q9HA64	3	12.62	3	95
	Protein folding
	AH receptor-interacting protein	O00170	1	4.24	2	96
	Protein modification process
	Alpha-mannosidase 2	Q16706	2	2.19	4	95
	Baculoviral IAP repeat-containing protein 6	Q9NR09	9	3.13	4	100
	Glutathione peroxidase 1	P07203	2	13.79	2	90
	Serine/threonine-protein kinase 4	Q13043	6	17.45	4	100
	Serine/threonine-protein kinase TBK1	Q9UHD2	2	4.12	2	100
	Protein transport
	Importin subunit alpha-4	O00629	2	5.95	3	98
	Nucleoporin NUP188 homolog	Q5SRE5	2	2.08	3	90
	Protein ubiquitination (polyubiquitination "*")
	E3 ubiquitin-protein ligase DTX3L	Q8TDB6	3	5.95	4	98
	Probable E3 ubiquitin-protein ligase makorin-3	Q13064	2	8.09	2	99
	RING finger protein 31*	Q96EP0	6	7.74	3	99
	Proteolysis
	Nuclear protein localization protein 4	Q8TAT6	1	2.92	2	96
	E3 ubiquitin-protein ligase TRIM11	Q96F44	5	13.7	4	100
	Proteasome activator complex subunit 2	Q9UL46	1	9.21	2	99
	Response to Stress
	Plasminogen activator inhibitor 1	P05121	4	15.17	2	96
	RNA localization
	Nuclear RNA export factor 1	Q9UBU9	3	12.36	3	96
	Signal transduction ( ,regulation of "*")
	cAMP-dependent protein kinase type II-alpha regulatory subunit	P13861	1	4.21	3	99
	Docking protein 1	Q99704	2	8.11	4	96
	Protein wntless homolog*	Q5T9L3	2	4.05	2	98
	TBC1 domain family member 5*	Q92609	1	2.26	3	98
	Transcription, DNA-templated
	Mediator of RNA polymerase II transcription subunit 8	Q96G25	2	11.3	2	99
	Nucleolar RNA helicase 2	Q9NR30	6	10.47	5	100
	Translation
	Eukaryotic translation initiation factor 6	P56537	3	19.59	5	99
	Unattributed
	B-cell CLL/lymphoma 7 protein family member B	Q9BQE9	7	50.5	5	100
	Epiplakin	P58107	12	3.91	5	100
	GPN-loop GTPase 3	Q9UHW5	1	6.12	2	98
	RRP12-like protein	Q5JTH9	4	5.01	5	100
	Protein FAM91A1	Q658Y4	3	4.53	2	92
	Uncharacterized protein C7orf50	Q9BRJ6	3	29.38	3	98
	Uncharacterized protein KIAA1797	Q5VW36	2	1.44	2	99
	Uncharacterized protein PLEKHA7	E9PKC0	5	6.85	5	100
	WD repeat-containing protein 11	Q9BZH6	5	5.15	2	99
	WD repeat-containing protein mio	Q9NXC5	7	9.6	4	99
